# Supplementary material for: The impact of gender and the social determinants of health on the clinical course of people living with HIV in Myanmar: an observational study
Source: AIDS Res Ther. 2021 Aug 9;18:50. doi: 10.1186/s12981-021-00364-w (PMC8350926; doi:10.1186/s12981-021-00364-w)
Supplement: Supplementary file 1 — Additional file 1. Dataset. [file 12981_2021_364_MOESM1_ESM.xlsx]

## Sheet: Sheet1
sn	MRN	Arm	DOB	DOE	Age	Sex	Marital status	Employed	Residence	Education	Income	Family	Housing	tb_contact	alcohol	hazard_alcohol	smoking	ivdu	Betel	Height	Weight	MUAC	dohiv	who_stage_dx	who_stage_enrol	performance	doart	art_regieme	tb_history	dm	hb	creatinine	cd4	crag	hbsag	hcvab	rbs	doipt	m6cd4	m6vl	activetb	doactivetb	p_or_ep	clinical_bact_con	hospitalization	dohospitalization	death	dodeath	loss_follow_up
1	01/02/0004/19	I	06/06/1990	02/01/2019	28	female	unmarried	employed	Yangon	Not completed high school	150000	2	Own house	no	No	No	No	No	No	157	30	20	22/12/2018	4	4	B	02/01/2019	TDF/3TC/EFV	No	No	4.9	107	13	Negative	Negative	Negative	114	02/01/2019			No								Yes
2	01/02/0008/19	I	06/06/1963	03/01/2019	55	female	unmarried	unemployed	Yangon	Not completed high school	500000	5	Own house	yes	No	No	No	No	No		53	24	21/12/2018	3	3	C	03/01/2019	TDF/3TC/DTG	No	Yes	9.8	146	59	Negative	Negative	Negative	224	03/01/2019	215	0	No
3	01/02/0010/19	I	20/07/1996	03/01/2019	22	male	unmarried	unemployed	Yangon	Not completed high school	1000000	3	Own house	no	No	No	Yes	No	Yes	157	52	24.5	26/12/2018	2	2	C	03/01/2019	TDF/3TC/DTG	No	No	13.6	95	50	Not done	Negative	Negative	96	03/01/2019	269	0	No
4	01/02/0012/19	II	19/05/1990	03/01/2019	28	male	unmarried	employed	Outside Yangon	Not completed high school	250000	2	Own house	no	Yes	No	No	No	Yes	168	57	24	26/12/2018	1	1	A	03/01/2019	TDF/3TC/EFV	No	No	11.2	95	50	Negative	Negative	Negative	86	08/04/2019	132	0	No
7	01/02/0026/19	I	15/02/1981	10/01/2019	37	female	unmarried	employed	Yangon	Not completed high school	180000	5	Own house	no	No	No	No	No		147	38	23	21/12/2018	3	3	A	10/01/2019	TDF/3TC/DTG	No	No	8.3	78	156	Not done	Negative	Negative	130	21/12/2018	238	40	No
5	01/02/0027/19	I	05/06/1994	10/01/2019	24	male	unmarried	employed	Outside Yangon	Completed high school	300000	4	Own house	no	Yes	No	No	No	Yes	157	45	22	12/12/2018	3	3	A	10/01/2019	TDF/3TC/DTG	No	No	11.8	63	88	Positive	Negative	Negative	110	10/01/2019
6	01/02/0031/19	II	22/08/1988	10/01/2019	30	male	unmarried	employed	Outside Yangon	Not completed high school	240000	4	Own house	no	No	No	No	No		157	41	12.5	02/01/2019	3	3	A	10/01/2019	TDF/3TC/EFV	No	No	7.4	68	97	Negative	Negative	Negative	159										Yes	18/02/2019
9	01/02/0035/19	II	15/06/1970	11/01/2019	48	male	unmarried	employed	Yangon	Not completed high school	100000	1	Other	no	Yes	No	No	No			37		26/12/2018	1	1	C	11/01/2019	TDF/3TC/EFV	No	No	8.4	82	27	Not done	Negative	Negative	134										Yes	23/01/2019
8	01/02/0038/19	I	29/02/1985	11/01/2019	33	female	married	unemployed	Yangon	Not completed high school	180000	2	Other	no	No	No	No	No	No	157	50	26	03/12/2018	3	3	A	11/01/2019	TDF/3TC/EFV	No	No	10.8	105	69	Not done	Negative	Negative	149	11/01/2019	351	40	No
10	01/02/0040/19	II	22/08/1965	11/01/2019	53	female	married	employed	Outside Yangon	Completed high school	300000	3	Own house	no	No	No	No	No	Yes	158	54	24	08/01/2019	3	3	B	11/01/2019	ABC/3TC/DTG	No	Yes	9	242	48	Not done	Negative	Negative	188	22/04/2019	378	113	No
11	01/02/0046/19	II	15/06/1989	14/01/2019	29	male	married	employed	Yangon	Not completed high school	120000	4	Own house	no	Yes	Yes	Yes	No	No	165	44	26	24/12/2018	3	3	B	14/01/2019	TDF/3TC/DTG	No	No	8.9	79	87	Not done	Negative	Negative		20/08/2019	291	65	No
56	01/02/0052/19	I	16/07/1971	19/01/2018	46	male	married	employed	Yangon	Not completed high school	160000	2	Other	no	No	No	Yes	No			60	26	27/12/2018	1	1	A	14/01/2019	TDF/3TC/DTG	No	No	12.8	91	162	Not done	Negative	Negative		19/01/2018	227	0
12	01/02/0062/19	I	04/05/1993	17/01/2019	25	male	unmarried	employed	Yangon	Not completed high school	300000	1	Own house	no	Yes	No	Yes	No			58	23.5	20/12/2018	3	3	A	17/01/2019	TDF/3TC/DTG	No	No	16	80	192	Not done	Negative	Negative		17/01/2019	638	40	No
13	01/02/0066/19	II	22/07/1987	17/01/2019	31	male	unmarried	employed	Yangon	Not completed high school	200000	4	Other	no	Yes	No	Yes	No	Yes	165	44	20	03/01/2019	2	3	A	17/01/2019	TDF/3TC/DTG	No	No	9.4	104	20	Not done	Negative	Negative		22/04/2019	147	78	No
15	01/02/0068/19	I	23/01/1979	18/01/2019	39	male	married	employed	Yangon	Not completed high school	900000	2	Other	yes	No	No	No	No	Yes	168	46	23	15/01/2019	3	3	A	18/01/2019	TDF/3TC/EFV	No	No	8.7	101	80	Negative	Negative	Negative		18/01/2019	457	0	No
32	01/02/0075/19	II	15/06/1966	18/01/2019	52	male	married	employed	Yangon	Not completed high school	200000	4	Own house	no	Yes	No	Yes	No	No	173	51	25	07/01/2019	3	3	A	18/01/2019	TDF/3TC/DTG	No	No	11.8	123	8	Not done	Negative	Negative	100	23/04/2019	63	0	No
14	01/02/0078/19	I	22/01/1982	18/01/2019	36	female	unmarried	employed	Yangon	Completed high school	300000	1	Own house	no	No	No	No	No	No	150	42	24	28/12/2019	3	3	A	18/01/2019	TDF/3TC/EFV	No	No	10.1	97	38	Not done	Negative	Negative	131	18/01/2019	208	51	No
16	01/02/0081/19	II	15/06/1983	21/01/2019	35	male	unmarried	employed	Yangon	Not completed high school	500000	7	Own house	no	Yes	No	No	No	Yes	168	49	23	07/01/2019	1	1	A	21/01/2019	TDF/3TC/EFV	Yes	No	14.2	81	45	Negative	Negative	Negative		25/04/2019	95	1951	No
17	01/02/0102/19	II	15/02/1979	28/01/2019	39	male	married	employed	Outside Yangon	Not completed high school	200000	4	Own house	no	No	No	No	Yes			60		22/01/2019	4	4	C	28/01/2019	TDF/3TC/DTG	No	No	10.4	66	35	Not done				03/05/2019	223	0	No
18	01/02/0115/19	I	03/06/1988	31/01/2019	30	female	unmarried	employed	Outside Yangon	Completed high school	200000	2	Own house	no	No	No	No	No	No	152	44	25	15/01/2018	2	2	A	31/01/2019	TDF/3TC/EFV	No	No	11.3	77	84	Not done	Negative	Negative	89	31/01/2019	179	0	No
21	01/02/0124/19	II	10/10/1982	01/02/2019	36	male	unmarried	employed	Yangon	Completed high school	1200000	4	Own house	no	Yes	Yes	No	No	Yes	168	56	27	10/01/2019	1	1	A	01/02/2019	TDF/3TC/DTG	No	No	16	110	197	Not done	Negative	Negative	106	10/05/2019
20	01/02/0128/19	II	07/07/1994	01/02/2019	24	male	unmarried	employed	Yangon	Completed high school	1000000	4	Own house	no	Yes	No	No	No	Yes	173	67	28	17/01/2019	3	3	A	01/02/2019	TDF/3TC/EFV	No	No	12	138	186	Not done	Negative	Negative	91	11/06/2019	566	56	No
19	01/02/0129/19	I	15/05/1977	01/02/2019	41	male	married	employed	Yangon	Not completed high school	300000	2	Own house	no	Yes	No	Yes	No	Yes	165	52	25	11/01/2019	1	1	A	01/02/2019	TDF/3TC/EFV	No	No	12	100	8	Not done			120	01/02/2019	87	40	No
22	01/02/0135/19	II	15/06/1967	05/02/2019	51	male	unmarried	employed	Yangon	Not completed high school	150000	1	Other	no	Yes	Yes	No	No			42	22	15/`11/18	1	1	A	05/02/2019	TDF/3TC/DTG	Yes	No	16	126	94	Not done	Negative	Negative	118		192	0	No
23	01/02/0141/19	II	15/06/1974	06/02/2019	44	female	married	unemployed	Yangon	Completed high school		3	Own house	no	No	No	No	No	No		49		24/04/2018	1	1	B	05/02/2019	TDF/3TC/DTG	No	No	14	114	118	Negative	Negative	Negative		10/05/2019	220	0	No
25	01/02/0143/19	I	23/02/1983	07/02/2019	35	male	married	employed	Yangon	Completed high school	400000	3	Other	no	Yes	No	Yes	No	Yes	165	63	28	22/01/2019	2	2	A	07/02/2019	TDF/3TC/DTG	No	No	15	117	76	Negative	Negative	Negative	105	05/02/2019	87	0	No
26	01/02/0146/19	I	30/07/1986	07/02/2019	32	male	married	employed	Yangon	Completed high school	400000	3	Other	no	Yes	Yes	No	No			47	21	15/01/2019	2	2	A	07/02/2019	TDF/3TC/DTG	No	No	11.6	100	41	Not done	Positive	Negative	116	05/02/2019	108	0	No
27	01/02/0152/19	I	15/06/1983	08/02/2019	35	female	married	employed	Yangon	Not completed high school	150000	4	Own house	yes	Yes	No	No	No	No	152	37	19	30/01/2019	3	3	A	08/02/2019	TDF/3TC/EFV	No	No	8	106	17	Not done	Negative	Negative		08/02/2019	209	0	No
28	01/02/0157/19	I	15/06/1971	11/02/2019	47	female	unmarried	employed	Outside Yangon	Not completed high school	100000	2	Own house	no	No	No	No	No	No	165	44	23	25/01/2019	2	2	A	11/02/2019	TDF/3TC/DTG	No	No	10	90	99	Negative	Negative	Negative	121	11/02/2019	414	0	No
29	01/02/0166/19	II	16/05/1986	14/02/2019	32	female	married	employed	Yangon	Not completed high school	500000	3	Own house	no	No	No	No	No	No	152	68	31	06/02/2019	3	3	A	14/02/2019	TDF/3TC/EFV	No	No	12	76	528	Not done	Negative	Negative	122	21/05/2019	274	0	No
31	01/02/0169/19	II	13/02/1983	14/02/2019	36	male	unmarried	employed	Yangon	Completed high school	300000	2	Own house	no	Yes	Yes	Yes	No	Yes	178	45	20	15/04/2011	3	3	A	14/02/2019	TDF/3TC/DTG	No	No	10	115	30	Not done	Negative	Negative	132	21/05/2019	115	40	No
30	01/02/0171/19	I	21/11/1989	14/02/2019	29	male	married	employed	Yangon	Not completed high school	300000	2	Other	yes	Yes	No	No	No	No	175	81	32	09/01/2019	1	1	A	14/02/2019	TDF/3TC/DTG	No	No	12.2	127	157	Not done	Negative	Negative	139	14/02/2019											Yes
203	01/02/1003/19	II	1/11/1989	17/10/2019	30	male	unmarried	employed	Yangon	Not completed high school	300000	3	Own house	no	Yes	Yes	Yes	No	Yes	160	48	21	7/10/2019	1	1	A	17/10/2019	TDF/3TC/DTG	Yes	No	12	53	92		Positive	Negative	137
204	01/02/1006/19	II	1/01/1960	17/10/2019	60	female	unmarried	unemployed	Yangon	Not completed high school	200000	2	Own house	no	No	No	No	No	No	152	59	25	4/10/2019	4	4	B	17/10/2019	TDF/3TC/DTG	No	No	10	57	84		Negative	Negative	145	20/01/2020	277	40
202	01/02/1011/19	II	8/12/1983	17/10/2019	36	male	unmarried	employed	Yangon	Not completed high school	500000	1	Other	no	Yes	Yes	No	No	No	165	59	24	8/09/2019	1	1	A	17/10/2019	TDF/3TC/DTG	No	No	3.4	88	184		Positive	Negative	144	22/01/2020
205	01/02/1023/19	II	1/10/1982	21/10/2019	37	male	married	unemployed	Yangon	Not completed high school	150000	3	Own house	no	Yes	Yes	No	No	Yes	162	50	24	27/02/2019	4	4	B	21/10/2019	TDF/3TC/DTG	Yes	No	15	78	35		Negative	Negative	117
206	01/02/1025/19	II	22/03/1980	22/10/2019	39	female	married	unemployed	Yangon	Completed high school	800000	13	Own house	no	No	No	No	No	No	152	54	28	16/05/2017	1	3	A	22/10/2019	TDF/3TC/DTG	No	No	6.9	63	28		Negative	Negative	122	23/01/2020	156	40
208	01/02/1026/19	II	28/07/1979	22/10/2019	39	female	married	unemployed	Yangon	Not completed high school	500000	6	Own house	no	No	No	No	No	No	152	55	26	9/09/2019	1	1	A	22/10/2019	TDF/3TC/DTG	No	No	12.7	76	128		Negative	Negative	107	23/01/2020	337	0
207	01/02/1028/19	II	15/07/1964	22/10/2019	55	male	married	employed	Yangon	Not completed high school	100000	3	Other	no	Yes	No	No	No	Yes	168	44	22	19/09/2019	3	3	A	22/10/2019	TDF/3TC/DTG	No	No	13	88	22	Negative	Negative	Negative	262	23/01/2020	130	40
210	01/02/1039/19	II	12/02/1982	24/10/2019	38	male	unmarried	unemployed	Outside Yangon	Not completed high school	700000	4	Other	no	No	No	No	No	No	162	62	22	24/10/2019	1	1	A	24/10/2019	TDF/3TC/DTG	Yes	No	9.1	80	50		Negative	Negative	113	23/01/2020	240	40
211	01/02/1042/19	II	27/04/1986	24/10/2019	34	female	married	unemployed	Yangon	Completed high school			Other	no	No	No	No	No	No	152	48	29	18/10/2019	1	1	A	24/10/2019	TDF/3TC/DTG	No	No	10	73	4		Negative	Negative	104	20/01/2020	187	40
209	01/02/1043/19	II	15/07/1984	24/10/2019	35	female	unmarried	unemployed	Outside Yangon	Not completed high school			Other	no	No	No	No	No	No	148	39	19	21/10/2019	2	2	A	24/10/2019	AZT/3TC/DTG	Yes	No	11.2	148	30		Negative	Negative	121	7/01/2020
213	01/02/1045/19	II	15/07/1983	25/10/2019	34	male	unmarried	employed	Outside Yangon	Not completed high school	500000	8	Own house	no	Yes	Yes	Yes	No	Yes	162	49	26	8/10/2019	3	3	A	25/10/2019	TDF/3TC/DTG	No	No	11.4	113	43	Negative	Negative	Negative	150
212	01/02/1048/19	II	25/05/1966	25/10/2019	53	male	unmarried	employed	Yangon	Not completed high school	170000	2	Other	no	No	No	No	No	No	158	43	28	16/10/2019	2	2	A	25/10/2019	TDF/3TC/DTG	No	No	9.8	91	77		Negative	Negative	110	18/02/2020		58797
215	01/02/1053/19	II	15/07/1989	29/10/2019	30	male	married	employed	Yangon	Not completed high school	160000	3	Own house	no	No	No	Yes	No	No	170	50	21.5	16/10/2019	1	1	A	29/10/2019	TDF/3TC/DTG	No	No	12.5	80	43		Negative	Negative	95	28/01/2020	169	0
221	01/02/1054/19	II	15/07/1979	29/10/2019	40	female	unmarried	employed	Outside Yangon	Not completed high school	200000	2	Own house	no	No	No	No	No	Yes	168	51	28	17/10/2019	1	1	A	29/10/2019	TDF/3TC/DTG	No	No	9.9	70	94	Negative	Negative	Negative	138	28/01/2020	72	40
216	01/02/1056/19	II	15/07/1984	29/10/2019	35	female	married	unemployed	Outside Yangon	Not completed high school	300000	3	Own house	no	No	No	No	No	No	155	46	26	16/10/2019	3	3	A	29/10/2019	TDF/3TC/DTG	No	No	10.3	195	175		Positive	Negative	188	27/01/2020
214	01/02/1058/19	II	2/05/1989	29/10/2019	29	male	unmarried	unemployed	Yangon	Not completed high school		7	Own house	no	No	No	No	No	Yes	168	58	21	23/10/2019	1	1	A	29/10/2019	TDF/3TC/DTG	No	No	8.2	67	13	Negative	Negative	Negative	183	31/01/2020	149
218	01/02/1061/19	II	15/07/1984	29/10/2019	35	female	married	unemployed	Yangon	Not completed high school	800000	6	Other	no	No	No	No	No	No		41	21	10/10/2019	2	2	B	29/10/2019	TDF/3TC/DTG	No	No	9.3	132	60		Negative	Negative	109												yes
219	01/02/1062/19	II	29/06/1998	29/10/2019	21	male	unmarried	employed	Yangon	Completed high school	400000	4	Own house	no	Yes	No	No	No	No	173	55	23	7/07/2019	1	1	A	29/10/2019	TDF/3TC/DTG	No	No	13.8	84	158		Negative	Negative	116	28/01/2020	251	0
217	01/02/1063/19	II	7/02/1980	29/10/2019	39	female	married	employed	Yangon	Completed high school	200000	3	Own house	yes	No	No	No	No	No	155	60	30.5	17/12/2019	1	1	A	29/10/2019	TDF/3TC/DTG	No	No	11.9	77	160		Negative	Negative	142	31/01/2020
220	01/02/1064/19	II	9/07/1988	29/10/2019	31	male	married	employed	Outside Yangon	Not completed high school	200000	3	Own house	no	No	No	No	No	Yes	160	62	28.5	21/10/2019	1	1	A	29/10/2019	TDF/3TC/DTG	No	No	12.3	104	191		Negative	Negative	123	27/01/2020
33	01/02/179/19	I	08/12/1993	18/02/2019	25	male	unmarried	employed	Yangon	Completed high school	1000000	5	Own house	no	Yes	No	No	No	Yes	163	54	24	15/12/2018	3	3	B	18/02/2019	TDF/3TC/DTG	No	No	13	65	344	Not done			109	18/02/2019	595	0	No
35	01/02/182/19	II	22/01/1966	19/02/2019	53	male	unmarried	employed	Yangon	Completed high school	700000	5	Other	no	Yes	No	Yes	No	Yes	178	56	26	11/02/2019	4	4	C	19/02/2019	TDF/3TC/DTG	No	No	13	63	35	Not done	Negative	Negative	119	13/05/2019	201	0	No
36	01/02/186/19	I	18/02/1983	19/02/2019	36	female	married	employed	Yangon	Not completed high school	300000	2	Other	no	No	No	No	No	No		57	27	01/02/2019	1	1	A	19/02/2019	ABC/3TC/DTG	No	No	9.7	174	181	Not done	Negative	Negative		19/02/2019	280	0	No
37	01/02/192/19	II	10/08/1973	21/02/2019	45	female	married	employed	Yangon	Completed high school	500000	6	Own house	no	No	No	Yes	No	No	155	54		18/02/2019	3	3	C	21/02/2019	ABC/3TC/DTG	No	No	10	490	44	Not done	Negative	Negative	122	27/05/2019	265	0	No
38	01/02/195/19	II	05/02/1982	21/02/2019	37	male	married	employed	Yangon	Not completed high school	600000	4	Own house	no	Yes	Yes	No	No	Yes	160	49	24	14/02/2019	1	1	A	21/02/2019	TDF/3TC/DTG	No	No	12.4	115	181	Not done	Negative	Negative		26/03/2019	418	0	No
39	01/02/197/19	II	05/06/1982	21/02/2019	36	female	married	employed	Outside Yangon	Not completed high school	400000	5	Own house	no	No	No	No	No	No		50	27	13/02/2019	1	1	A	21/02/2019	TDF/3TC/EFV	No	No	11.3	46	146	Not done	Negative	Negative			301	0	No
42	01/02/199/19	I	23/03/1967	22/02/2019	51	male	married	employed	Yangon	Not completed high school	500000	4	Own house	no	Yes	No	No	No	Yes	163	53	25	13/02/2019	2	2	A	22/02/2019	TDF/3TC/DTG	No	No	11	114	12	Not done	Negative	Negative		22/02/2019			Yes	25/05/2019	Extrapulmonary TB	Clinical diagnosis	Yes	25/05/2019			Yes
41	01/02/201/19	I	07/11/1982	22/02/2019	36	male	unmarried	employed	Yangon	Not completed high school	300000	5	Own house	no	No	No	No	No	Yes	155	51	23	13/02/2019	1	1	A	22/02/2019	TDF/3TC/EFV	No	No	11.6	99	198	Not done	Negative	Negative		22/02/2019	268	0	No
43	01/02/218/19	I	15/07/1989	01/03/2019	29	female	unmarried	employed	Yangon	Not completed high school	500000	4	Own house	no	No	No	No	No	No	152	36	22	11/02/2019	1	1	A	01/03/2019	TDF/3TC/DTG	No	No	11.3	75	185	Not done	Negative	Negative		22/02/2019	277	0	No
44	01/02/219/19	II	15/05/1994	01/03/2019	24	female	unmarried	employed	Yangon	Not completed high school	280000	1	Other	no	No	No	No	No	No	160	36	20	19/02/2019	2	2	A	01/03/2019	TDF/3TC/DTG	No	No	9.6	79	89	Not done	Negative	Negative	104	03/06/2019	297	0	No
45	01/02/222/19	II	08/06/1983	01/03/2019	35	female	unmarried	unemployed	Yangon	Not completed high school	400000	6	Other	no	No	No	No	No	No	147	43	23	15/02/2019	2	2	A	01/03/2019	TDF/3TC/EFV	No	No	10	99	83	Not done	Negative	Negative		02/08/2019											Yes
47	01/02/226/19	II	06/11/2001	04/03/2019	17	male	unmarried	unemployed	Yangon	Completed high school	5000000	5	Own house	no	Yes	Yes	No	No	No	175	49	23	25/02/2019	1	1	A	04/03/2019	TDF/3TC/DTG	No	No	14	55	194	Not done	Negative	Negative		24/06/2019	351	40	No
46	01/02/227/19	I	15/07/1965	04/03/2019	53	female	unmarried	employed	Yangon	Not completed high school	50000	3	Own house	no	No	No	No	No	No	160	45	23	22/02/2019	3	3	A	04/03/2019	TDF/3TC/DTG	No	No	8.6	108	16	Not done	Negative	Negative		04/03/2019	101	0
48	01/02/228/19	II	13/10/1964	04/03/2019	54	male	unmarried	employed	Yangon	Not completed high school	150000	1	Own house	no	No	No	No	No	Yes	160	88	34	14/02/2019	3	3	A	04/03/2019	TDF/3TC/DTG	No	No	12.9	113	80	Not done	Negative	Negative		04/06/2019	276	300
51	01/02/233/19	I	19/03/1982	26/02/2019	36	female	married	employed	Yangon	Completed high school	1000000	5	Own house	no	No	No	No	No	No	165		25	15/06/2017	1	2	A	24/03/2019	TDF/3TC/EFV	No	No	8.8	81	135	Not done				26/02/2019	173	0
50	01/02/240/19	II	29/09/1966	07/03/2019	52	male	unmarried	unemployed	Yangon	Not completed high school	50000	1	Other	no	No	No	No	No	Yes	175	65	25	26/02/2019	1	1	A	07/03/2019	TDF/3TC/DTG	No	No	13	136	17	Not done	Negative	Negative		12/06/2019	88	0
49	01/02/241/19	II	25/06/1968	07/03/2019	50	male	married	employed	Yangon	Not completed high school	300000	3	Other	no	No	No	Yes	No	Yes	160	57	24	04/03/2019	3	3	A	07/03/2019	TDF/3TC/DTG	No	No	10.3	95	105	Not done	Negative	Negative		10/08/2019	93	40					Yes	14/05/2019
53	01/02/242/19	I	04/02/1988	07/03/2019	31	male	married	employed	Yangon	Not completed high school	300000	3	Own house	yes	Yes	Yes	No	No	Yes	174	58	23	28/02/2019	1	1	A	07/03/2019	TDF/3TC/DTG	No	No		71	172	Not done	Negative	Negative		28/02/2019	220	0
57	01/02/251/19	I	27/11/1990	11/03/2019	28	male	unmarried	employed	Yangon	Not completed high school	175000	1	Other	no	No	No	No	No	No	173	67	27	22/01/2019	1	1	A	11/03/2019	TDF/3TC/DTG	No	No	12.3	101	190	Not done	Negative	Negative		11/03/2019											Yes
52	01/02/252/19	II	15/07/1989	11/03/2019	29	male	married	employed	Outside Yangon	Not completed high school	300000	4	Own house	no	No	No	No	No	Yes	168	68	28	17/02/2019	3	3	A	11/03/2019	TDF/3TC/DTG	No	No	10	101	160	Not done	Negative	Negative			200	40
55	01/02/270/19	II	23/11/1983	19/03/2019	35	female	married	employed	Outside Yangon	Not completed high school	150000	3	Own house	no	No	No	No	No	No	160	41	22	11/03/2019	2	2	A	19/03/2019	TDF/3TC/DTG	No	No	9.4	57	43	Negative	Negative	Negative		24/06/2019	196	0	No
54	01/02/272/19	II	11/04/1998	14/03/2019	20	male	unmarried	employed	Yangon	Not completed high school	200000	3	Other	no	No	No	Yes	No		163	48	23	11/03/2019	1	1	A	14/03/2019	TDF/3TC/EFV	No	No	12.2	98	41	Negative	Negative	Negative			323	0
60	01/02/274/19	II	06/03/1996	21/03/2019	23	male	unmarried	employed	Outside Yangon	Not completed high school		5	Other	no	No	No	Yes	Yes	No	160	58	27	01/06/2018	1	1	A	21/03/2019	TDF/3TC/DTG	No	No	13	88	171	Not done	Negative	Positive			262	40
59	01/02/279/19	I	09/01/1971	21/03/2019	48	female	unmarried	employed	Outside Yangon	Not completed high school	300000	3	Other	no	No	No	No	No	No	160	38	19	13/03/2019	2	2	A	21/03/2019	TDF/3TC/EFV	No	No	9.6	74	118	Not done	Negative	Negative		22/04/2019	151	40
58	01/02/282/19	I	22/11/1979	21/03/2019	39	female	married	employed	Yangon	Not completed high school	850000	2	Other	yes	No	No	No	No	No	165	67	29	21/03/2019	1	1	A	21/03/2019	TDF/3TC/EFV	No	No	9.7	75	167	Not done	Negative	Negative		07/03/2019	257	124
24	01/02/285/19	II	07/01/1980	21/03/2019	39	male	unmarried	unemployed	Yangon	Not completed high school	50000	2	Own house	no	Yes	Yes	Yes	No			45	22	08/03/2019	1	1	A	21/03/2019	TDF/3TC/EFV	No	No	12.9	94	91	Not done	Positive	Negative		25/06/2019	215	0	No
62	01/02/293/19	I	15/06/1983	25/03/2019	35	female	married	unemployed	Yangon	Completed high school	200000	1	Other	no	No	No	No	No	No		49	25	11/03/2019	3	3	A	25/03/2019	TDF/3TC/DTG	No	No	10	100	351	Not done	Negative	Negative	152	25/03/2019											Yes
61	01/02/294/19	II	28/12/1980	25/03/2019	38	male	married	employed	Yangon			2			No	No	No	No			63	26	11/03/2019	1	1	A	25/03/2019	TDF/3TC/DTG	No	No	11	95	63	Not done	Positive	Negative	96		389	40	Yes	19/04/2019	Pulmonary TB	Bacteriologilly confirmed
64	01/02/299/19	I	15/10/1984	26/03/2019	34	female	unmarried	unemployed	Yangon	Not completed high school	30000	1	Other	no	No	No	No	No	No	155	51	25	14/03/2019	3	3	A	26/03/2019	TDF/3TC/DTG	No	No	11.5	114	30					26/03/2019	175	0
63	01/02/302/19	II	10/07/1966	28/03/2019	52	male	unmarried	employed	Outside Yangon			2			No	No		No			56	27	21/03/2019	3	3	A	28/03/2019	ABC/3TC/DTG			9.9	215	49	Negative	Negative	Positive		01/07/2019											Yes
65	01/02/304/19	II	14/03/1988	29/03/2019	31	male	unmarried	employed	Outside Yangon	Not completed high school	400000	6	Own house	no	Yes	No		Yes	Yes	168	60		08/03/2019	2	2	A	29/03/2019	TDF/3TC/DTG	No	No	12	103	47	Negative	Negative	Negative		11/07/2019	111	0
66	01/02/319/19	I	30/04/1978	04/04/2019	40	male	married	employed	Outside Yangon	Not completed high school	200000	4	Other	no	Yes	Yes	Yes	No	Yes	152	53	28	25/03/2019	2	2	A	04/04/2019	TDF/3TC/DTG	No	No	11.4	124	49	Not done	Negative	Negative	101	12/07/2019	136	79
67	01/02/323/19	I	30/08/1994	05/04/2019	24	male	unmarried	employed	Yangon	Completed high school	200000	5	Own house	no	No	No	No	No	No	165	60		25/03/2019	1	1	A	05/04/2019	TDF/3TC/DTG	No	No	14	80	199	Not done	Negative	Negative		05/04/2019	377	0
68	01/02/327/19	II	15/06/1969	08/04/2019	49	female	married	unemployed	Outside Yangon	Not completed high school	400000	3	Own house	no	No	No	No	No	No	160	68	27	25/03/2019	1	1	A	08/04/2019	TDF/3TC/DTG	No	No	12.3	98	186	Not done	Negative	Negative	108	12/07/2019	226	0
69	01/02/335/19	II	31/01/1971	09/04/2019	48	male	married	unemployed	Yangon	Not completed high school	300000	4	Other	no	No	No	Yes	No	Yes	157	59	26	28/03/2019	1	1	A	09/04/2019	TDF/3TC/DTG	Yes	No	14.9	115	137	Not done	Negative	Negative	91	11/07/2019	127	0
70	01/02/344/19	I	23/05/1983	12/04/2019	35	female	unmarried	unemployed	Yangon	Not completed high school	300000	3	Other	no	No	No	No	No	No	152	50	27	04/04/2019	2	2	A	12/04/2019	TDF/3TC/EFV	No	No	10	75	69	Negative	Negative	Negative	107	12/04/2019	243	0
71	01/02/364/19	I	07/05/1981	25/04/2019	37	male	married	employed	Outside Yangon	Completed high school	300000	2	Other	no	Yes	Yes	Yes	No	Yes	160	47	24	15/04/2013	1	1	A	25/04/2019	TDF/3TC/DTG	No	No	11.1	78	64	Negative	Negative	Negative	121	25/04/2019	199	0
73	01/02/390/19	II	04/12/1965	02/05/2019	53	female	unmarried	unemployed	Yangon	Not completed high school	120000	3	Other	no	No	No	No	No	No	157	49	24	22/04/2019	3	3	A	03/05/2019	TDF/3TC/DTG	No	No	10.1	59	46	Not done	Negative	Negative	158	04/08/2019	137	40
72	01/02/392/19	II	14/07/1971	02/05/2019	47	male	married	employed	Outside Yangon	Completed high school	250000	4	Own house	no	Yes	Yes	No	No	Yes	163	53	23	19/04/2019	1	1	A	03/05/2019	TDF/3TC/DTG	No	No	11.7	81	30	Negative	Negative	Negative	121	06/08/2019	125	40
74	01/02/399/19	I	13/06/1966	03/05/2019	52	male	married	employed	Yangon	Not completed high school	350000	5	Own house	no	Yes	Yes	No	No	Yes	157	45	22	23/04/2019	2	2	A	03/05/2019	TDF/3TC/DTG	No	No	12.7	106	41	Not done			102	03/05/2019	423	40
75	01/02/401/19	I	11/11/1966	03/05/2019	52	male	unmarried	employed	Yangon	Completed high school	700000	5	Own house	no	Yes	No	Yes	No	No	168	62	27	23/04/2019	1	1	A	03/05/2019	TDF/3TC/DTG	No	No	9.5	130	61	Not done	Positive	Negative	135	03/05/2019	150	40
79	01/02/406/19	I	17/05/1974	07/05/2019	44	female	unmarried	unemployed	Yangon	Not completed high school	300000	2	Own house	no	No	No	No	No	No	158	71	34	29/04/2019	1	1	A	07/05/2019	TDF/3TC/DTG	No	No	10	79	193	Not done	Negative	Negative	103	07/05/2019	307	62
77	01/02/407/19	I	15/06/1971	07/05/2019	47	male	married	employed	Outside Yangon	Not completed high school	700000	4	Own house	no	Yes	No		No		160	54	26	02/05/2019	1	1	A	07/05/2019	TDF/3TC/DTG	No	No	8.3	115	163	Not done	Negative	Negative	112	07/05/2019	273	0
76	01/02/410/19	II	14/05/1999	07/05/2019	19	female	unmarried	unemployed	Outside Yangon	Completed high school	500000	4	Own house	no	No	No	No	No	No	155	36	23	25/04/2019	1	1	A	07/05/2019	TDF/3TC/DTG	No	No	10	82	60	Not done	Negative	Negative	110	18/08/2019	108	0
78	01/02/413/19	II	15/07/1963	07/05/2019	55	male	married	employed	Yangon	Not completed high school	200000	4	Other	no	Yes	No		No			43	22	22/04/2019	1	1	A	07/05/2019	TDF/3TC/DTG	No	No	10	87	56	Not done	Negative	Negative	188	13/08/2019	109	0
82	01/02/415/19	I	07/07/1977	07/05/2019	41	male	unmarried	unemployed	Yangon	Not completed high school	300000	8	Own house	no	Yes	No		No			55	27	24/04/2019	1	1	A	07/05/2019	ABC/3TC/DTG	No	No	8.9	126	128	Not done	Negative	Negative	174	07/05/2019									Yes	15/12/2019	Yes
81	01/02/425/19	I	15/07/1993	09/05/2019	25	female	unmarried	employed	Yangon	Not completed high school	550000	3	Other	no	No	No	No	No	No	155	42	24	15/03/2019	2	2	A	09/05/2019	TDF/3TC/DTG	No	No	13.2	76	111	Not done	Negative	Negative	120	09/05/2019	166	40
80	01/02/427/19	II	28/06/1976	10/05/2019	42	male	unmarried	employed	Yangon	Completed high school	700000	2	Own house	no	Yes	Yes	Yes	No	Yes	162	41	21	20/04/2019	3	3	A	20/04/2019	TDF/3TC/DTG	No	No	13.2		24	Not done	Negative	Negative		12/08/2019	131	40
83	01/02/429/19	II	17/10/1991	10/05/2019	27	male	unmarried	unemployed	Yangon	Not completed high school	500000	5	Own house	no	Yes	Yes	Yes	No	Yes	160	53	24	20/04/2019	3	3	A	10/05/2019	TDF/3TC/DTG	No	No	9.8	66	144	Not done	Positive	Negative		12/08/2019											Yes
84	01/02/434/19	I	29/08/1985	13/05/2019	33	male	unmarried	employed	Yangon	Completed high school	500000	7	Own house	no			No	No	Yes	173	42	19	07/05/2019	1	1	A	13/05/2019	TDF/3TC/DTG	No	No	11	82	32					13/05/2019	128	0
85	01/02/440/19	II	15/07/1951	14/05/2019	67	male	married	unemployed	Yangon	Not completed high school	500000	7	Own house	no	No	No	No	No	No	162	50	20	11/04/2019	3	3	C	14/05/2019	TDF/3TC/DTG	No	No	11	85	127	Not done	Negative	Negative					Yes	22/05/2019	Pulmonary TB	Clinical diagnosi			Yes	30/05/2019
86	01/02/442/19	II	15/07/1983	14/05/2019	35	male	married	employed	Yangon	Not completed high school	450000	2	Other	no	No	No	No	No	Yes	157	49	21	07/05/2019	3	3	A	14/05/2019	TDF/3TC/DTG	No	No	12.7	81	50	Negative	Negative	Negative		13/08/2019	146	0
90	01/02/446/19	II	09/10/1999	16/05/2019	19	male	unmarried	employed	Yangon	Completed high school	700000	0	Own house	no	No	Yes		No		168	49	26	13/05/2019	1	1	A	16/05/2019	TDF/3TC/DTG	No	No	13	119	92	Not done			90	23/08/2019	307	0
89	01/02/452/19	II	03/08/1966	17/05/2019	52	female	unmarried	employed	Yangon	Not completed high school	400000	5	Own house	no	No	No	No	No	No	152	42	21	14/05/2019	1	1	A	17/05/2019	TDF/3TC/DTG	No	No	8	59	119	Not done	Negative	Negative	131	23/08/2019	138	0
88	01/02/455/19	I	02/03/1994	20/05/2019	25	female	married	employed	Yangon	Not completed high school	500000	2	Other	yes	No	No	No	No	No	158	53	26	16/05/2019	1	1	A	20/05/2019	TDF/3TC/DTG	No	No	11.4	95	166	Not done	Negative	Negative	198	20/05/2019	244	0
87	01/02/460/19	I	20/11/1985	20/05/2019	33	male	unmarried	employed	Yangon	Not completed high school	210000	1	Other	no	Yes	Yes	Yes	No	Yes	165	70	32	22/04/2019	1	1	A	20/05/2019	TDF/3TC/DTG	No	No	13.2	111	121	Not done	Negative	Negative	150	20/05/2019	175	0
91	01/02/464/19	II	22/04/1992	21/05/2019	27	male	unmarried	employed	Outside Yangon	Completed high school	150000	1	Other	no	Yes	Yes	Yes	No	Yes	157	41	20	06/05/2019	3	3	A	21/05/2019	TDF/3TC/DTG	No	No	11	111	31	Not done	Negative	Negative													Yes
92	01/02/474/19	I	15/07/1982	23/05/2019	36	female	unmarried	employed	Yangon	Not completed high school	300000	4	Own house	no	No	No	No	No	Yes	150	42	21	13/05/2019	1	1	A	23/05/2019	TDF/3TC/DTG	No	No	10.4	68	38	Not done	Negative	Negative	127	23/05/2019	176	0
93	01/02/475/19	II	07/01/1981	23/05/2019	38	male	unmarried	employed	Outside Yangon	Not completed high school	60000	4	Own house	no	Yes	Yes	Yes	No	No	157	55	30	04/05/2019	1	1	A	23/05/2019	TDF/3TC/DTG	No	No	13.8	83	186	Not done	Negative	Negative	122	26/08/2019	225	0
94	01/02/479/19	I	07/06/1970	23/05/2019	48	male	married	employed	Yangon	Not completed high school	400000	2	Other	no	Yes	No	No	No	Yes	165	52	25	09/05/2019	1	1	A	23/05/2019	TDF/3TC/DTG	No	No	9.8	112	177	Not done	Positive	Negative	148	23/05/2019	608	121
95	01/02/489/19	II	05/04/1966	27/05/2019	53	male	married	employed	Outside Yangon	Not completed high school	400000	5	Other	no	Yes	Yes	Yes	No	Yes	165			15/11/2018	1	3	C	27/05/2019	TDF/3TC/DTG	No	No	13.8	118	98	Not done	Negative	Negative	98	27/05/2019											Yes
99	01/02/499/19	II	15/07/1976	30/05/2019	42	female	married	employed	Yangon	Not completed high school	300000	4	Own house	no	No	No	No	No	Yes	157	59	32	03/03/2016	1	3	A	30/05/2019	TDF/3TC/DTG	No	No			119				123	30/08/2019	787	0
100	01/02/501/19	II	29/05/1990	30/05/2019	29	male	married	employed	Yangon	Not completed high school	300000	3	Own house	no	No	No	Yes	No	Yes	163	44	24	23/05/2019	1	1	A	30/05/2019	TDF/3TC/DTG	No	No	12	91	34	Not done	Negative	Negative	99	30/08/2019	187	40
96	01/02/505/19	I	11/08/1983	30/05/2019	35	male	married	employed	Yangon	Not completed high school	200000	3	Own house	no	No	No	No	No	No	168	59	31	20/05/2019	1	1	A	30/05/2019	TDF/3TC/DTG	No	No	10.4	113	62	Not done	Negative	Negative	131	30/05/2019	521	40
101	01/02/508/19	II	12/02/1985	31/05/2019	34	male	unmarried	employed	Yangon	Completed high school	300000	1	Other	no	Yes	No		No		165	58		22/05/2019				31/05/2019	AZT/3TC/DTG		No	8.4	588	102				258	06/01/2020	239	0
102	01/02/525/19	II	16/04/1977	06/06/2019	42	male	married	employed	Yangon	Not completed high school	200000	3	Other	no	Yes	No		No		162	36	20	22/05/2019	1	1	A	06/06/2019	TDF/3TC/DTG	No	No	8.4	103	23	Not done	Negative	Negative	90	09/03/2019	196	40
103	01/02/540/19	II	11/06/1977	10/06/2019	41	female	unmarried	unemployed	Yangon	Not completed high school	500000	4	Other	no	No	No	No	No	No	152	52	24	30/05/2019	1	1	A	10/06/2019	TDF/3TC/DTG	No	No	9.5	72	150	Not done	Negative	Negative	100	12/03/2019	168	0
104	01/02/542/19	I	12/05/1974	10/06/2019	45	female	unmarried	employed	Yangon	Not completed high school	300000	8	Other	no	No	No	No	No	No	145	38	23	04/06/2019	1	1	A	10/06/2019	TDF/3TC/DTG	No	No	8	112	84	Not done	Negative	Negative	190	10/06/2019	130	0
106	01/02/553/19	I	09/07/1958	13/06/2019	60	male	unmarried	unemployed	Outside Yangon	Not completed high school	100000	1	Own house	no	Yes	Yes	No	No	No		49	23	03/05/2019	1	1	A	13/06/2019	TDF/3TC/DTG	No	No	10	97	199	Not done	Positive	Negative	111	13/06/2019											Yes
108	01/02/557/19	II	06/08/1974	13/06/2019	44	female	married	employed	Yangon	Completed high school	200000	5	Other	no	No	No	No	No	No	158	65	31	03/06/2019	1	1	A	13/06/2019	TDF/3TC/DTG	No	No	11	71	195	Not done	Positive	Negative	126	16/01/2020	447	0
105	01/02/560/19	I	04/09/1982	13/06/2019	36	male	unmarried	employed	Yangon	Not completed high school	500000	1	Other	no	Yes	No	No	No	No	165	57	26	05/06/2019	1	1	A	13/06/2019	TDF/3TC/DTG	No	No	15	71	101	Not done	Positive	Negative	97	13/06/2019	205	0
107	01/02/580/19	I	07/03/1990	18/06/2019	29	male	unmarried	employed	Yangon	Completed high school	500000	7	Own house	no	Yes	No	No	No	Yes	168	48	21	31/05/2019	1	1	A	18/06/2019	TDF/3TC/DTG	No	No	9	75	143	Not done	Negative	Negative	113	18/06/2019	235	40
109	01/02/584/19	II	15/06/1954	20/06/2019	65	female	unmarried	unemployed	Yangon	Not completed high school	600000	8	Own house	no	No	No	No	No	No	163	36	21	05/06/2019	1	1	A	20/06/2019	TDF/3TC/DTG	No	No	9	55	67	Not done	Negative	Negative	172	26/09/2019	122	0
110	01/02/585/19	I	03/02/1973	20/06/2019	46	male	unmarried	employed	Yangon	Completed high school	350000	10	Own house	no	No	No	No	No	No	165	60	26	06/06/2019	1	1	A	20/06/2019	TDF/3TC/DTG	No	No	13	74	46				98	20/06/2019	1133	40
111	01/02/591/19	II	15/07/1974	21/06/2019	44	male	married	employed	Yangon	Not completed high school	300000	3	Other	no	Yes	No		No		165	43	21	10/06/2019	1	1	A	21/06/2019	TDF/3TC/DTG	No	No	10	75	146	Not done	Negative	Negative	151	26/03/2019	253	40
115	01/02/600/19	I	06/09/1964	25/06/2019	54	female	married	unemployed	Yangon	Not completed high school	300000	5	Own house	no	No	No	No	No	No	152	69	34	18/06/2019	1	1	A	25/06/2019	TDF/3TC/DTG	No	No	11	101	159	Not done	Negative	Negative	101	25/06/2019	257	0
116	01/02/601/19	I	15/07/1975	25/06/2019	43	male	married	employed	Yangon	Not completed high school	300000	5	Other	no	Yes	No	No	No	Yes	162	68	29	18/06/2019	1	1	A	25/06/2019	TDF/3TC/DTG	No	No	14	88	156	Not done	Negative	Negative	147	25/06/2019	622	0
113	01/02/610/19	II	21/08/1987	01/07/2019	31	female	unmarried	employed	Yangon	Not completed high school	350000	2	Other	no	No	No	No	No	No	160	54	27	17/06/2019	1	1	A	01/07/2019	TDF/3TC/DTG	Yes	No	9.4	70	124	Not done	Negative	Negative	97	30/09/2019	289	0
114	01/02/616/19	II	05/07/1974	02/07/2019	44	male	married	employed	Outside Yangon	Not completed high school	150000	3	Own house	no	Yes	Yes	Yes	No	No	163	60	27	20/06/2019	1	1	A	02/07/2019	TDF/3TC/DTG	Yes	No	15.4	72	11	Not done	Negative	Negative	147	04/02/2020	218	40
118	01/02/617/19	II	08/09/1983	02/07/2019	35	male	married	employed	Yangon	Completed high school	500000	2	Own house	no	Yes	Yes	Yes	No	Yes	162	62	28	14/05/2017	1	1	A	02/07/2019	TDF/3TC/DTG	Yes	No	13	95	105	Not done	Negative	Negative	105		202	50
117	01/02/619/19	I	08/03/1992	02/07/2019	27	female	married	unemployed	Yangon	Not completed high school	500000	2	Own house	no	No	No	No	No	No	160	52	26	01/06/2019	1	1	A	02/07/2019	TDF/3TC/DTG	No	No	10		158	Not done	Negative	Negative	125	02/07/2019	379	0
119	01/02/620/19	II	08/05/1976	02/07/2019	43	female	married	unemployed	Yangon	Not completed high school	200000	3	Other	no	No	No	No	No	No	142	30	16	07/06/2015	2	2	A	02/08/2019	TDF/3TC/DTG	No	No	10	62	194	Not done	Negative	Negative	136	03/10/2019	176	0
128	01/02/626/19	II	19/01/1986	05/07/2019	33	female	married	employed	Yangon	Not completed high school	150000	8	Other	yes	No	No	No	No	No	160	73	31	24/06/2019	1	1	A	05/07/2019	TDF/3TC/DTG	No	No	12.8	57	174	Not done	Negative	Negative	133	08/10/2019
112	01/02/630/19	I	03/08/1972	05/07/2019	46	male	unmarried	employed	Yangon	Not completed high school	150000	5	Other	no	Yes	Yes	No	No	No	168	71	28	26/06/2019	1	1	A	05/07/2019	TDF/3TC/DTG	Yes	No	10.2	106	173	Not done	Positive	Negative	143	28/06/2019	184	0
127	01/02/642/19	II	18/01/1982	09/07/2019	37	female	married	employed	Yangon	Completed high school	1000000	4	Own house	no	No	No	No	No	No	155	44	23	26/06/2019	1	1	A	09/07/2019	TDF/3TC/DTG	No	No	9.8	92	92	Not done	Negative	Negative	122	11/10/2019	182	0
122	01/02/643/19	II	19/11/1973	09/07/2019	45	male	married	employed	Yangon	Not completed high school	1000000	4	Own house	no	Yes	No	No	No	No	163	65	28	10/06/2019	1	1	A	09/07/2019	TDF/3TC/DTG	No	No	14	107	41	Not done	Negative	Negative	110	10/10/2019	94	40
121	01/02/645/19	I	17/02/1986	09/07/2019	33	male	married	employed	Yangon	Not completed high school	400000	3	Own house	no	No	No	No	No	Yes	175	84	37	18/06/2019	1	1	A	09/07/2019	TDF/3TC/DTG	No	No	14.4	118	163	Not done	Negative	Negative	115	12/07/2019	357	0
98	01/02/649/19	I	08/07/1973	11/07/2019	46	male	married	employed	Outside Yangon	Not completed high school	200000	3	Own house	no	Yes	Yes	No	No	Yes	163	69	29	24/04/2019	1	1	A	11/07/2019	TDF/3TC/DTG	No	No	14.3	83	117	Not done	Negative	Negative	108	11/07/2019	135	40
97	01/02/652/19	I	11/11/1992	11/07/2019	26	male	unmarried	employed	Outside Yangon	Completed high school	400000	4	Own house	no	Yes	No		No			57	25	04/07/2019	1	1	A	11/07/2019	TDF/3TC/DTG	No	No	14	70	104	Not done	Negative	Negative	92	11/07/2019	113	40
124	01/02/658/19	I	27/09/1983	12/07/2019	35	female	unmarried	employed	Yangon	Not completed high school	200000	5	Own house	no	No	No	No	No	No	155	36	21	01/06/2019	3	3	B	12/07/2019	TDF/3TC/DTG	No	No	7.9	48	11	Not done	Negative	Negative	175	12/07/2019	176	0
120	01/02/659/19	I	15/08/1986	12/07/2019	32	male	married	employed	Outside Yangon	Completed high school	100000	1	Other	no	Yes	Yes	Yes	No	No	180	55	25	03/07/2019	1	1	A	12/07/2019	TDF/3TC/DTG	Yes	No	13.3	61	138	Not done	Positive	Positive	95	12/07/2019	119	0
123	01/02/660/19	I	07/08/1992	12/07/2019	26	female	married	employed	Yangon	Not completed high school	350000	3	Other	no	No	No	No	No	No	165	42	22	01/07/2019	3	3	A	12/07/2019	TDF/3TC/DTG	Yes	No	10.4	71	14	Not done	Negative	Negative	133	12/07/2019	164	40
125	01/02/666/19	I	01/06/1988	15/07/2019	31	male	married	employed	Yangon	Completed high school	200000	3	Other	no	Yes	Yes	Yes	No	Yes	165	52	25	08/07/2019	1	1	A	15/07/2019	TDF/3TC/DTG	No	No	9.6	77	186	Not done	Negative	Negative	118	15/07/2019	240	40
129	01/02/676/19	II	20/08/1979	18/07/2019	39	male	unmarried	employed	Yangon	Not completed high school	250000	5	Own house	no	No	No	Yes	No	Yes	168	44	23	10/07/2019	1	1	A	10/07/2019	TDF/3TC/DTG	No	No	8.9	119	88	Not done	Negative	Negative	118	18/10/2019	183	40
130	01/02/677/19	II	09/01/1951	18/07/2019	68	male	married	employed	Yangon	Completed high school	150000	2	Own house	no	Yes	No	No	No	Yes	163	47	25	09/07/2019	3	3	A	18/07/2019	TDF/3TC/DTG	No	No	11	101	154	Not done	Negative	Negative	155	18/10/2019	235	0
126	01/02/679/19	I	18/07/1989	22/07/2019	30	female	unmarried	unemployed	Yangon	Not completed high school	30000	3	Other	no	No	No	No	No	No	148	27	19	26/06/2019	2	2	A	22/07/2019	TDF/3TC/DTG	No	No	11	59	17	Not done	Negative	Negative	114	22/07/2019	127	0
131	01/02/691/19	I	03/07/1974	23/07/2019	45	female	married	unemployed	Yangon	Not completed high school	150000	2	Own house	no	No	No	No	No	No	157	37		15/07/2019	1	1	A	23/07/2019	TDF/3TC/DTG	No	No	11	51	199					23/07/2019	237	40
132	01/02/703/19	I	09/05/1988	29/07/2019	31	female	unmarried	unemployed	Yangon	Not completed high school	430000	5	Other	no	No	No	No	No	No	122	37		09/07/2019	3	3	A	29/07/2019	TDF/3TC/DTG	Yes	No	5.7	104	23	Not done	Negative	Negative		29/07/2019	306	0
133	01/02/712/19	I	30/07/1973	01/08/2019	46	female	unmarried	employed	Outside Yangon	Not completed high school	80000	1	Own house	no	No	No	No	No	No	158	63	30	18/07/2019	2	2	A	01/08/2019	TDF/3TC/DTG	No	No	10.8	80	41	Not done	Negative	Negative	124	02/08/2019	121	40
134	01/02/724/19	I	17/02/1983	05/08/2019	36	male	married	employed	Yangon	Completed high school	250000	4	Own house	no	Yes	No	Yes	No	No	180	53	23	23/07/2019	1	1	A	05/08/2019	TDF/3TC/DTG	No	No	10.5	98	104				148	05/08/2019	296	46
135	01/02/728/19	I	12/12/1992	05/08/2019	26	male	married	employed	Yangon	Not completed high school	180000	2	Own house	no	No	No	Yes	No	No	173	51	24	18/06/2019	1	1	A	05/08/2019	TDF/3TC/DTG	No	No	13	35	120	Not done	Negative	Negative	152	05/08/2019
141	01/02/735/19	I	31/10/1987	08/08/2019	31	male	married	employed	Yangon	Not completed high school	200000	3	Other	no	Yes	Yes	No	No	No	170	51	26	29/07/2019	1	1	A	08/08/2019	TDF/3TC/DTG	Yes	No	10.3	55	38				126	08/08/2019	154	0
136	01/02/737/19	I	05/02/1980	08/08/2019	39	female	unmarried	employed	Yangon	Completed high school	220000	1	Own house	no	No	No	No	No	No	158	45	24	20/07/2019	2	2	A	08/08/2019	TDF/3TC/DTG	No	No	8.9	84	89		Negative	Negative	122	08/08/2019	229	63
142	01/02/744/19	I	21/09/1982	09/08/2019	36	male	married	employed	Yangon	Not completed high school	300000	4	Own house	no	Yes	No	No	No	Yes	157	45	22	15/06/2018	3	3	A	09/08/2019	TDF/3TC/DTG	No	No	13.8	77	179	Not done	Negative	Negative	287	09/08/2019	427	40
143	01/02/748/19	I	08/03/1986	09/08/2019	33	male	married	employed	Outside Yangon	Not completed high school	250000	3	Own house	no	Yes	No	No	No	No	170	54	22	08/04/2014	1	3	A	09/08/2019	TDF/3TC/DTG	No	No	10	118	56	Not done	Negative	Negative	125	09/08/2019	157	0
137	01/02/752/19	II	06/04/1975	13/08/2019	44	male	married	employed	Yangon	Not completed high school	150000	3	Other	no	Yes	Yes	No	No	Yes	165	63	30	03/08/2019	1	1	A	13/08/2019	TDF/3TC/DTG	No	No	15	102	59	Not done	Negative	Negative	95	19/11/2019	206	40
139	01/02/753/19	II	09/04/1992	13/08/2019	27	female	married	unemployed	Yangon	Not completed high school	80000	3	Other	no	No	No	No	No	No	152	44	24	01/08/2019	1	1	A	01/08/2019	TDF/3TC/DTG	No	No	10	76	164	Not done	Negative	Negative	131	26/11/2019
138	01/02/754/19	II	07/03/1982	13/08/2019	37	male	married	employed	Yangon	Completed high school	300000	3	Own house	no	No	No	Yes	No	No	168	56	24	31/07/2019	1	1	A	13/08/2019	TDF/3TC/DTG	No	No	9	93	111	Not done	Negative	Negative	210	22/11/2019											Yes
145	01/02/767/19	I	21/12/1978	16/08/2019	40	female	unmarried	employed	Yangon	Not completed high school	200000	6	Own house	no	No	No	No	No	No	157	57	30	27/07/2019	1	1	A	16/08/2019	TDF/3TC/DTG	No	No	9.3	100	137	Not done	Negative	Negative	104	16/08/2019	318	0
144	01/02/768/19	I	18/05/1988	16/08/2019	31	male	unmarried	employed	Outside Yangon	Completed high school	180000	1	Other	no	No	No	Yes	No	No	168	48	25	08/08/2019	1	1	A	16/08/2019	TDF/3TC/DTG	No	No	11.4	98	94	Not done	Negative	Negative	93	16/08/2019	207	40
146	01/02/776/19	I	21/02/1984	19/08/2019	35	male	unmarried	employed	Yangon	Not completed high school	230000	7	Own house	no	Yes	Yes	Yes	No	No	135	37	20	14/08/2019	1	1	A	19/08/2019	TDF/3TC/DTG	Yes	No	11.5	86	32	Not done	Negative	Negative	123	19/08/2019	160	42
147	01/02/792/19	II	02/04/1979	22/08/2019	40	male	unmarried	employed	Yangon	Completed high school	300000	6	Own house	no	Yes	Yes	No	No	No	168	57	29	13/08/2019	1	1	A	22/08/2019	TDF/3TC/DTG	No	No	16.9	112	115	Not done	Negative	Negative	94	22/08/2019	277	0
149	01/02/798/19	I	14/12/1984	23/08/2019	34	female	married	employed	Yangon	Completed high school	150000	3	Own house	no	No	No	No	No	No	152		26	15/08/2019	1	1	B	23/08/2019	TDF/3TC/DTG	No	No	10.8	64	119	Not done	Negative	Negative	106	23/08/2019											Yes
148	01/02/801/19	II	05/04/1966	23/08/2019	53	male	married	unemployed	Outside Yangon	Not completed high school	150000	8	Own house	no	No	No	No	No	No	165	37	20	19/08/2019	1	1	A	23/08/2019	TDF/3TC/DTG	No	No	9.7	96	38	Not done	Negative	Negative	100	25/11/2019	330	83
150	01/02/803/19	II	16/07/1965	26/08/2019	54	female	unmarried	employed	Yangon	Not completed high school	750000	4	Own house	no	No	No	No	No	No	152	59	31	01/08/2018	1	1	A	26/08/2019	TDF/3TC/DTG	No	No	11.1	91	139	Not done	Negative	Negative	161		169	0
151	01/02/804/19	I	03/02/1973	26/08/2019	46	male	married	employed	Yangon	Not completed high school	240000	4	Own house	no	Yes	Yes	Yes	No	No	168	50	26	19/08/2019	1	1	A	26/08/2019	TDF/3TC/DTG	No	No	10.4	83	41	Not done	Negative	Negative	176	26/08/2019	133	70
153	01/02/808/19	II	26/10/1971	27/08/2019	47	male	unmarried	unemployed	Yangon	Completed high school	0		monk	no	No	No	No	No	No	155	52	26	12/08/2019	1	1	A	27/08/2019	TDF/3TC/DTG	No	No	11.1	144	104	Not done	Negative	Negative	226		345	40
155	01/02/809/19	I	26/10/1959	27/08/2019	59	male	unmarried	unemployed	Outside Yangon	Not completed high school	0		monk	no	No	No	No	No	No	165	44	23	13/08/2019	1	1	A	27/08/2019	TDF/3TC/DTG	No	No	10.2	101	35				149	27/08/2019	215	0
156	01/02/810/19	I	06/09/1978	27/08/2019	40	female	married	employed	Outside Yangon	Not completed high school		2	Own house	no	No	No	No	No	No	150	34	20	21/08/2019	1	1	A	27/08/2019	TDF/3TC/DTG	No	No	9.5	108	88	Not done	Negative	Negative	128	27/08/2019
154	01/02/811/19	II	21/11/1973	27/08/2019	45	male	unmarried	employed	Yangon	Completed high school	300000	4	Own house	no	Yes	Yes	No	No	Yes	155	45	23	08/08/2019	1	1	A	27/08/2019	TDF/3TC/DTG	No	No	8.6	80	131	Not done	Negative	Negative	123		297	0
152	01/02/813/19	I	17/05/1960	27/08/2019	59	male	married	unemployed	Outside Yangon	Completed high school		2	Own house	no	No	No	No	No	No	165			19/08/2019	1	1	B	27/08/2019	TDF/3TC/DTG	No	No	7	221	179	Not done	Negative	Negative		27/08/2019									Yes	04/09/2019
158	01/02/818/19	I	13/03/1962	29/08/2019	57	female	unmarried	employed	Yangon	Not completed high school	180000	2	Own house	no	No	No	No	No	No	152	42	22	16/08/2019	1	1	A	29/08/2019	TDF/3TC/DTG	No	No	9	110	179	Not done	Negative	Negative	120	29/08/2019	289	40
159	01/02/820/19	I	05/07/1961	29/08/2019	58	male	unmarried	employed	Outside Yangon	Not completed high school	100000	4	Own house	no	No	No	No	No	No	168	46	23	04/06/2019	1	1	A	29/08/2019	ABC/3TC/DTG	No	No		132	182	Not done	Positive	Negative	141	29/08/2019	336	53
157	01/02/822/19	I	24/08/1977	29/08/2019	42	male	unmarried	employed	Yangon	Completed high school	120000	1	Other	no	No	No	No	No	No	170	90	39	15/08/2019	1	1	A	29/08/2019	TDF/3TC/DTG	No	No	12.9	114	166	Not done	Negative	Negative	193	29/08/2019	254	40
194	01/02/838/19	I	1/05/1989	5/09/2019	30	male	married	employed	Yangon	Not completed high school	250000	3	Other	no	No	No	No	No	Yes	155	60	28	15/08/2019	4	4	A	5/09/2019	TDF/3TC/DTG	No	No	10	110	18		Negative	Negative	100	3/09/2019	106	40
188	01/02/843/19	I	15/06/1978	6/09/2019	41	male	married	employed	Outside Yangon	Not completed high school	200000	3	Own house	no	No	No	No	No	Yes	175	63	28	21/08/2019	1	1	A	6/09/2019	TDF/3TC/DTG	No	No	12.1	90	199	Not done	Negative	Negative	111	30/08/2019	193	40
189	01/02/852/19	I	27/06/1981	9/09/2019	38	female	unmarried	employed	Yangon	Completed high school	250000	2	Own house	no	No	No	No	No	Yes	152		28	26/08/2019	2	2	A	9/09/2019	TDF/3TC/DTG	No	No	9	97	182	Not done	Negative	Negative	172	9/09/2019	621	0
190	01/02/861/19	I	12/12/1974	10/09/2019	46	female	married	employed	Outside Yangon	Not completed high school	300000	5	Own house	no	No	No	No	No	No	160	44	22	2/09/2019	3	3	A	10/09/2019	TDF/3TC/DTG	No	No	8.8	83	115	Not done	Negative	Negative	130	10/09/2019	249	0
191	01/02/862/19	II	12/04/1978	10/09/2019	40	male	unmarried	employed	Outside Yangon	Not completed high school	150000	3	Other	no	No	No	Yes	No	Yes	168	47	20	15/08/2019	2	2	A	10/09/2019	TDF/3TC/DTG	No	No	7.2	70	39	Not done	Negative	Negative	100	13/12/2019	189	0
192	01/02/873/19	II	15/07/1973	13/09/2019	46	male	married	employed	Outside Yangon	Not completed high school	400000	3	Own house	no	No	No	No	No	Yes	158	76	32	6/09/2019	1	1	A	13/09/2019	TDF/3TC/DTG	No	Yes	8.8	83	115	Not done	Negative	Negative	203	9/12/2019	285	85
193	01/02/928/19	II	15/07/1963	25/09/2019	56	male	unmarried	unemployed	Outside Yangon	Not completed high school	50000	1	Own house	no	Yes	Yes	Yes	No	Yes	145	36		21/09/2019	3	3	B	25/09/2019	ABC/3TC/DTG	No	No	7.4	176	23	Not done	Negative	Negative
195	01/02/950/19	II	25/07/1974	30/09/2019	45	female	married	unemployed	Yangon	Completed high school	200000	2	Own house	no	No	No	No	No	No	152		27	28/04/2009	1	1	A	30/09/2019	TDF/3TC/DTG	No	No	11	84	82		Negative	Negative	155	7/01/2020	235	0
197	01/02/971/19	II	29/08/1983	7/10/2019	37	male	married	employed	Yangon	Not completed high school	200000	3	Other	no	Yes	Yes	Yes	No	No	152	61	28	18/09/2019	1	1	A	7/10/2019	TDF/3TC/DTG	No	No	15.8	77	177		Negative	Negative	90	27/12/2019	400	40
196	01/02/975/19	II	15/07/1979	7/10/2019	40	male	married	employed	Outside Yangon	Not completed high school	300000	7	Own house	no	Yes	Yes	Yes	No	No	152		22	21/11/2017	4	4	C	7/10/2019	ABC/3TC/DTG	No	No	16.9	141	137	Negative	Negative	Negative	124	28/01/2020
199	01/02/983/19	II	23/09/1986	8/10/2019	23	male	unmarried	employed	Yangon	Completed high school	700000	1	Other	no	No	No	No	No	No	165	50	23	24/09/2019	1	1	A	18/10/2019	TDF/3TC/DTG	No	No	13.3	120	199		Negative	Negative		10/01/2020	499	0
198	01/02/985/19	II	10/09/1990	8/10/2019	29	male	married	employed	Outside Yangon	Completed high school	100000	3	Own house	no	No	No	Yes	No	No	168	48	20	17/09/2019	1	1	A	8/10/2019	TDF/3TC/DTG	No	No	12.2	117	38		Negative	Negative	145	10/01/2020	277	64
200	01/02/988/19	II	15/07/1983	9/10/2019	36	female	married	employed	Yangon	Completed high school	500000	4	Own house	no	No	No	No	No	No	158	50	24	13/08/2013	1	3	A	9/10/2019	TDF/3TC/DTG	No	No	8	98	51		Negative	Negative	124	10/01/2020	226	0
201	01/02/992/19	II	4/05/1998	10/10/2019	23	female	unmarried	employed	Outside Yangon	Not completed high school	160000	1	Other	no	Yes	No	Yes	No	No		56	25	3/10/2019	1	1	A	10/10/2019	TDF/3TC/DTG	No	No	15.5	88	151		Negative	Positive	96
34	16/02/089/19	I	11/09/1982	18/02/2019	36	male	unmarried	employed	Outside Yangon	Completed high school	120000	4	Own house	no	Yes	Yes	No	No	Yes	167	66		07/02/2019	3	3	A	18/02/2019	TDF/3TC/DTG	No	No	16.6	71	71	Not done	Negative	Negative	172	18/02/2019		40
40	16/02/091/19	I	26/05/1975	19/02/2019	43	male	married	employed	Yangon	Completed high school	1000000	3	Own house	no	No	No	Yes	No		166	69		15/07/2015	1	3	A	19/02/2019	TDF/3TC/DTG	No	No	12.5	106	32	Not done	Negative	Negative		19/02/2019	125
182	16/02/140/19	I	07/03/1973	25/03/2019	46	male	married	employed	Outside Yangon	Not completed high school	250000	5	Own house	no	No	No	No	No	Yes	165	58	29	15/03/2019	3	3	A	25/03/2019	TDF/3TC/DTG	No	No	12.8	88	173	Not done	Positive	Negative	108	25/03/2019	243	0
177	16/02/164/19	II	03/01/1993	04/04/2019	26	female	married	employed	Outside Yangon	Not completed high school		2	Own house	no	No	No	No	No	No	152	31	22	01/04/2019	3	3	B	09/04/2019	TDF/3TC/DTG	No	No	7.5	88	52	Negative	Negative	Negative		15/07/2019	294
181	16/02/196/19	II	13/11/1980	02/05/2019	38	male	unmarried	employed	Yangon	Not completed high school	300000	3	Own house	no	Yes	No	Yes	No	Yes	162	65		02/05/2019	1	1	A	07/05/2019	TDF/3TC/DTG	No	Yes	12.5	106	195	Not done	Negative	Negative	198	08/08/2019	366
140	16/02/203/19	I	18/03/1986	07/05/2019	33	female	married	employed	Yangon	Completed high school	300000	4	Own house	no	No	No	No	No	No	167	57	24	02/04/2019	3	3	A	10/05/2019	TDF/3TC/EFV	No	No	11.9	88	238	Not done	Negative	Negative	100	10/05/2019	445
178	16/02/231/19	I	05/02/1978	15/05/2019	41	female	married	unemployed	Yangon	Completed high school	200000	2	Other	no	No	No	No	No	No	153	47	25	15/05/2019	3	3	A	27/05/2019	TDF/3TC/DTG	No	No	10.3	88	49	Negative	Positive	Negative	81	27/05/2019	180
180	16/02/252/19	II	06/08/1971	22/05/2019	47	male	unmarried	employed	Yangon	Not completed high school	500000	4	Other	no	Yes	Yes	No	No	No	171	75	30	22/05/2019	3	3	A	03/06/2019	TDF/3TC/DTG	No	No	9.1	130	176	Not done	Negative	Negative	125	03/09/2019	173
179	16/02/254/19	II	08/09/1981	28/05/2019	37	female	married	employed	Yangon	Not completed high school	100000	6	Own house	no	No	No	No	No	No	146	43	26	28/05/2019	3	3	A	03/06/2019	TDF/3TC/DTG	No	No	11	80	116	Not done	Negative	Negative	102	03/09/2019	238
183	16/02/275/19	II	24/04/1976	10/06/2019	43	male	married	employed	Outside Yangon	Completed high school	200000	3	Own house	no	Yes	Yes	Yes	No	No	165	60	29	10/06/2019	3	3	A	11/06/2019	TDF/3TC/DTG	No	No	14.6	97	66	Not done	Positive	Negative	99		99		Yes	10/03/2020	Pulmonary TB
186	16/02/279/19	I	16/04/1984	11/06/2019	35	female	married	unemployed	Yangon	Not completed high school	250000	3	Other	no	No	No	No	No	No	150	42	25	11/06/2019	3	3	A	13/06/2019	TDF/3TC/DTG	No	No	4.7	53	284	Not done	Negative	Negative	131	14/06/2019	316
184	16/02/281/19	II	31/10/1977	07/06/2019	41	male	married	employed	Yangon	Not completed high school	300000	2	Own house	no	Yes	No	No	No	Yes	175	58		07/06/2019	1	1	A	13/06/2019	TDF/3TC/DTG	No	No	12.6	106	190	Not done	Negative	Negative	140		590		Yes	23/07/2019	Pulmonary TB	Bacteriologilly confirmed
185	16/02/288/19	II	10/12/1989	13/06/2019	29	male	married	employed	Yangon	Not completed high school	150000	4	Own house	no	Yes	Yes	Yes	No	Yes	178	56	26	13/06/2019	3	3	A	14/06/2019	TDF/3TC/DTG	No	No	15.4	74	13	Not done	Negative	Positive			154	0
187	16/02/302/19	I	12/06/1983	20/06/2019	36	female	unmarried	unemployed	Yangon	Completed high school	500000	3	Own house	no	No	No	No	No	No	159	41	28	20/06/2019	4	4	A	24/06/2019	TDF/3TC/EFV	No	No	13.2	80	36	Not done	Positive	Positive	122	24/06/2019	141
170	44/02/045/19	I	02/02/1986	03/07/2019	33	male	married	employed	Yangon	Completed high school	150000	4	Other	no	Yes	No	No	No	Yes	163	73		26/06/2019	1	1		03/07/2019	TDF/3TC/EFV	No	No	15.4	85	142	Negative	Negative	Negative		03/07/2019	350
171	44/02/061/19	II	26/05/1984	03/04/2019	34	female	unmarried	unemployed	Yangon	Not completed high school	150000	8	Own house	no	No	No	No	No	Yes	157	38		09/03/2016	4	4	B	27/02/2019	ABC/3TC/DTG	No	No	7.1	41	62	Negative	Negative	Negative		21/02/2019		693000
160	44/02/116/19	I	04/06/1967	15/05/2019	51	male	married	employed	Yangon	Not completed high school	100000	3	Other	no	Yes	Yes	Yes	No	Yes	160	50		24/04/2019	4	4	B	15/05/2019	TDF/3TC/EFV	No	No	9.1	87	66	Positive	Negative	Negative		15/05/2019	299
164	44/02/117/19	II	16/06/1981	29/05/2019	37	female	unmarried	unemployed	Yangon	Completed high school	100000	3	Own house	no	No	No	No	No	No	160	36		08/05/2019	3	3	A	29/05/2019	TDF/3TC/EFV	Yes	No	8.8	74	31	Negative	Positive	Negative		2/08/2019	118
161	44/02/119/19	II	27/04/1990	15/05/2019	29	male	unmarried	employed	Yangon	Completed high school	500000	6	Own house	yes	Yes	Yes	Yes	No	Yes	160	36		03/04/2019	4	4	B	15/05/2019	ABC/3TC/EFV	Yes	No	12.7	55	40	Not done	Negative	Negative
162	44/02/134/19	I	07/02/1947	22/05/2019	72	male	married	unemployed	Yangon	Not completed high school	100000	5	Own house	no	No	No	Yes	No	Yes	155	39		24/04/2019	4	4	B	22/05/2019		No	No	8.4	158	59	Not done	Negative	Negative		22/05/2019									Yes	30/07/2019
165	44/02/135/19	II	01/03/1970	29/05/2019	49	male	married	employed	Yangon	Not completed high school	200000	4	Own house	yes	Yes	No	Yes	No	Yes	160	45		22/05/2019	3	3	A	29/05/2019	TDF/3TC/EFV	Yes	No	11.8	111	101	Positive	Negative	Negative				245
163	44/02/136/19	I	08/05/1948	22/05/2019	71	female	married	unemployed	Yangon	Not completed high school	100000	5	Own house	no	No	No	No	No	No	157	46		10/04/2019	3	3	A	22/05/2019		No	No	13.1	54	149	Negative	Negative	Negative		22/05/2019
166	44/02/139/19	I	17/06/1983	05/06/2019	35	male	married	employed	Yangon	Completed high school	100000	3	Other	no	Yes	No	No	No	No	163	52		08/05/2019	1	1	A	05/06/2019	TDF/3TC/EFV	No	No	15	66	127	Not done	Negative	Negative		05/06/2019
167	44/02/145/19	II	29/12/1967	12/06/2019	51	male	unmarried	unemployed	Yangon	Not completed high school	100000	6	Own house	no	Yes	No	Yes	No	Yes	160	49		08/05/2019	4	4	C	12/06/2019	TDF/3TC/EFV	Yes	No	11.9	82	46	Negative	Negative	Negative		12/06/2019	106
168	44/02/147/19	I	31/12/1985	19/06/2019	33	female	married	employed	Yangon	Not completed high school	70000	4	Own house	no	No	No	No	No	Yes	160	27		05/06/2019	4	4		19/06/2019	TDF/3TC/EFV	No	No	8	49	49	Negative	Negative	Negative		19/06/2019											Yes
169	44/02/165/19	II	23/10/1987	19/06/2019	31	female	married	employed	Yangon	Completed high school	100000	2	Other	yes	No	No	No	No	No	160	56		05/06/2019	1	1	A	19/06/2019	TDF/3TC/EFV	Yes	No	11.6	77	56	Negative	Positive	Negative		04/09/2019	248	40
172	44/02/182/19	I	01/01/1978	10/07/2019	41	female	unmarried	employed	Yangon	Not completed high school	600000	3	Own house	no	No	No	No	No	No	160	45		12/06/2019	4	4	C	10/07/2019	TDF/3TC/EFV	No	Yes	13.3	64	43	Negative	Negative	Negative		10/07/2019	95
174	44/02/187/19	I	05/03/1984	17/07/2019	35	male	married	employed	Yangon	Completed high school	300000	3	Other	no	Yes	No	Yes	No	No	160	42		22/05/2019	3	3	A	17/07/2019	ABC/3TC/EFV	No	No	12.8	69	66	Negative	Negative	Negative		17/07/2019	119
175	44/02/190/19	II	21/11/1984	17/07/2019	34	male	unmarried	employed	Yangon	Not completed high school	700000	6	Other	no	No	No	No	No	Yes	168	61		12/06/2019	1	1	A	17/07/2019	TDF/3TC/EFV	No	No	12	85	108	Negative	Negative	Negative		10/09/2019		68
173	44/02/204/19	II	01/01/1982	10/07/2019	37	male	married	employed	Yangon	Not completed high school	100000	2	Other	no	No	No	No	No	No	163	43		30/05/2019	2	2	A	10/07/2019	TDF/3TC/EFV	No	No	12	63	65	Negative	Negative	Negative		10/10/2019
176	44/02/227/19	I	18/02/1997	21/08/2019	22	male	married	employed	Yangon	Not completed high school	200000	2	Other	no	Yes	Yes	No	No	No	168	52		17/07/2019	1	1		21/08/2019	TDF/3TC/EFV	No	No	8	70	115	Negative	Negative	Negative		21/08/2019
[truncated: 40 more columns]
